# Supplementary material for: A ZFYVE21-Rubicon-RNF34 signaling complex promotes endosome-associated inflammasome activity in endothelial cells
Source: Nat Commun. 2023 May 24;14:3002. doi: 10.1038/s41467-023-38684-2 (PMC10209169; doi:10.1038/s41467-023-38684-2)
Supplement: Supplementary file 4 — Source Data [file 41467_2023_38684_MOESM4_ESM.xlsx]

## Sheet: Fig 1
Fig 1c
Histone H3-Rab5	103	75	90	65	47	52	24	36	30
No PRA	116	101	98	94	70	63	22	30	15
PRA
Rubicon-Rab5
No PRA	525	490	626	492	550	610	600
PRA	15	100	25	64	38	47	55	17	125
RNF34-Rab5
No PRA	292	325	115	300	405	510	122	175	100
PRA	679	700	510	420	492	620	490	500	800
Fig 1f
ZFYVE21
Control siRNA	983	1200	868	799	908	1002	658	800	777
Rubicon siRNA	1025	1111	898	990	686	788	992	678	888
RNF34
Control siRNA	797	843	632	546	699	694	456	780	777
Rubicon siRNA	454	379	278	151	179	100	289	360	164
Fig 1i
ZFYVE21
Control siRNA	670	560	589	555	489	582	602	599	477
RNF34 siRNA	650	600	580	560	499	412	389	679	378
Rubicon siRNA
Control siRNA	789	890	983	904	790	690	580	898	600
RNF34 siRNA	793	783	679	567	699	898	565	670	555

## Sheet: Fig 2
Fig 2a
ZFYVE21
Rab5 WT	565	467	368	598	378	257	578
Rab5 DN	248	378	135	290	423	241	212
Rubicon
Rab5 WT	674	246	357	577	464	555	689
Rab5 DN	127	245	275	246	178	134	210
RNF34
Rab5 WT	700	555	728	357	467	665	265
Rab5 DN	254	356	267	187	168	263	100
Fig 2e
Control	678	589	701	526	630	600	389	Rubicon
ZFYVE21	401	284	145	104	178	244	301
Control	722	567	468	780	542	629	385	RNF34
ZFYVE21	246	301	168	155	278	355	122

## Sheet: Fig 3
Fig 3f
Bait ZFYVE21	Prey Rubicon	SD	Prey BSA	SD
0.01	0.0812	0.04	0.02948	0.01
0.1	0.1238	0.05	0.0559	0.02
1	0.2383	0.09	0.03562	0.02
10	0.4418	0.17	0.0572	0.03
Bait Rbcn	Prey ZFYVE21	SD	Prey BSA	SD	Prey BSA	SD
0.01	0.0464	0.02	0.02948	0.01	0.02948	0.01
0.1	0.0662	0.08	0.04	0.02	0.04	0.02
1	0.4489	0.12	0.06	0.02	0.06	0.02
10	0.2957	0.09	0.0572	0.03	0.0572	0.03
Bait RNF34	Prey ZFYVE21	SD	Prey Rbcn	SD
0.01	0.0908	0.05	0.0586	0.08
0.1	0.0802	0.1	0.0685	0.01
1	0.3672	0.15	0.2711	0.03
10	0.2401	0.12	0.8653	0.1

## Sheet: Fig 4
Fig 4c
No PRA	0.45	0.69	0.86	0.72	0.51	0.56	0.4	0.62
PRA	0.15	0.36	0.26	0.2	0.22	0.45	0.55	0.13
Fig 4d
No PRA	249	346	525	210	129	360	201	140	Histone H3:FliI
PRA	454	555	287	199	288	321	472	410
No PRA	1000	1925	2105	1498	1103	1898	1725	1235	Caspase-1:FliI
PRA	959	1211	1562	893	435	800	874	949

## Sheet: Fig 6
Fig 6a
Rubicon
IgG	0.95	0.97	1.02
No PRA	1.14	1.24	1.3
PRA	1.62	1.52	1.69
RNF34
IgG	0.99	1.03	1.21
No PRA	1.01	1.11	1.19
PRA	1.67	1.45	1.55
Fig 6d
C4d
Control	0.1	0.05	0.03	0.04	0.05	0.09	0.14	0.2
CABMR	1.1	1.4	0.5	0.32	0.79	0.54	0.36	0.62
ZFYVE21
Control	0.04	0.05	0.09	0.14	0.2	0.19
CABMR	0.56	0.49	0.75	0.32	0.25	0.1
Rubicon
Control	0.03	0.06	0.05	0.14	0.22	0.29
CABMR	0.7	0.41	0.8	0.35	0.3	0.67
Fig 6e
C4d
Control	0.02	0.001	0.01	0.009	0.05	0.005
RA	0.4	0.62	0.71	0.3	0.5	0.86
ZFYVE21
Control	0.011	0.008	0.009	0.007	0.15	0.005
RA	0.5	0.42	0.75	0.22	0.3	0.15
Rubicon
Control	0.15	0.08	0.09	0.005	0.002	0.005
RA	0.29	0.46	0.66	0.22	0.29	0.52
Fig 6f
C6
Control	0.067	0.023	0.015	0.002	0.034	0.015	0.019	0.007	--
SLE	0.62	0.76	0.39	0.24	0.15	0.11	0.49	0.56	0.8
ZFYVE21
Control	0.32	0.15	0.67	0.49	0.6	0.34	0.56	0.78	0.11	0.84
SLE	0.67	0.55	0.49	0.79	0.84	0.25	0.36	0.47	0.55	0.66
Rubicon
Control	0.21	0.1	0.05	0.06	0.22	0.15
SLE	0.62	0.42	0.59	0.69	0.19	0.15	0.33
Fig 6g
ZFYVE21	7.31	7.44	6.1	7.19	7.07	6.67	7.13	7.18	7.69	8.02	7.65	7.23	6.08	7.32	7.97	7.74	7.38	6.45	7.3	8.06	7.95	5.93	7.5	7.78	8.4	7.26	7.83	7.96	7.68	8.01	7.76	7.56	8.21	7.83	7.42	8.02	7.55	7.5	7.05	7.6	8.31	8.29	7.92	8.53	7.81	8.53	7.56	8.69	8.09
Rubicon	7.74	8.44	7.83	7.3	6.88	8.13	7.94	7.85	7.55	8.42	7.46	7.98	7.28	7.99	7.89	7.78	7.53	8.37	8.22	8.16	7.59	7.23	8.17	7.91	8.28	7.82	7.79	8.03	7.21	8.11	7.79	7.83	8.3	7.97	7.52	7.71	8.65	8.1	7.65	8.44	7.89	8.14	8.08	8.14	8.17	8.06	6.56	8.11	8.08
RNF34	7.97	8.33	8.11	7.65	7.66	7.97	8.16	8.11	7.89	8.48	7.88	8	7.81	7.91	8.21	7.91	7.94	8.5	8.2	8.37	8.06	7.54	8.18	8.28	8.47	7.94	8.31	7.99	7.78	8.34	8.06	8.13	8.41	8.16	8.15	7.85	8.61	8.29	7.91	8.55	8.24	8.45	9.06	8.57	8.36	8.48	7.69	8.33	8.45
VCAM1	10.5	11.83	11.23	9.73	10.38	11.73	11.35	11.7	10.55	11.8	10.25	11.8	9.38	12.15	10.53	10.2	10.72	12	12.19	10.99	10.15	11.1	11.7	11.63	11.91	10.71	10.82	10.9	9.8	11.3	11.75	11.33	11.72	11.25	10.66	11.96	12.06	11.84	11.15	11.96	11.42	10.36	11.48	11.55	12.26	10.78	10.36	11.76	12.91
ICAM	6	6.08	6.33	6.52	6.6	5.77	6.6	6.01	6.71	6.3	6.52	5.96	6.79	6.34	6.05	6.36	6.45	6.19	6.38	6.05	6.27	7.1	6.47	5.92	6.25	6.36	5.93	6.23	6.65	5.93	6.45	5.99	6.11	6.44	6.39	6.29	6.65	6.09	6.27	6	6.38	5.91	6.65	6.72	6.06	6.08	7	6.31	6.29
SELE	4.74	7.6	6.86	4.89	5.29	6.39	6.74	4.8	4.77	5.21	5.47	7.09	5.18	7.92	4.54	4.14	4.74	7.14	8.69	4.29	4.47	5.73	6.74	6.89	6.1	4.31	4.22	4.74	4.49	5.76	4.45	4.53	5.67	6.68	5.04	6.08	7.91	4.31	4.2	4.51	4.45	4.49	6.48	7.28	6.09	4.15	5.02	4.24	7.55
ZFYVE21	7.31	7.44	6.1	7.19	7.07	6.67	7.13	7.18	7.69	8.02	7.65	7.23	6.08	7.32	7.97	7.74	7.38	6.45	7.3	8.06	7.95	5.93	7.5	7.78	8.4	7.26	7.83	7.96	7.68	8.01	7.76	7.56	8.21	7.83	7.42	8.02	7.55	7.5	7.05	7.6	8.31	8.29	7.92	8.53	7.81	8.53	7.56	8.69	8.09
EC Activation Markers (VCAM1, ICAM1, SELE)	10.5	11.83	11.23	9.73	10.38	11.73	11.35	11.7	10.55	11.8	10.25	11.8	9.38	12.15	10.53	10.2	10.72	12	12.19	10.99	10.15	11.1	11.7	11.63	11.91	10.71	10.82	10.9	9.8	11.3	11.75	11.33	11.72	11.25	10.66	11.96	12.06	11.84	11.15	11.96	11.42	10.36	11.48	11.55	12.26	10.78	10.36	11.76	12.91
Rubicon	7.74	8.44	7.83	7.3	6.88	8.13	7.94	7.85	7.55	8.42	7.46	7.98	7.28	7.99	7.89	7.78	7.53	8.37	8.22	8.16	7.59	7.23	8.17	7.91	8.28	7.82	7.79	8.03	7.21	8.11	7.79	7.83	8.3	7.97	7.52	7.71	8.65	8.1	7.65	8.44	7.89	8.14	8.08	8.14	8.17	8.06	6.56	8.11	8.08
EC Activation Markers (VCAM1, ICAM1, SELE)	10.5	11.83	11.23	9.73	10.38	11.73	11.35	11.7	10.55	11.8	10.25	11.8	9.38	12.15	10.53	10.2	10.72	12	12.19	10.99	10.15	11.1	11.7	11.63	11.91	10.71	10.82	10.9	9.8	11.3	11.75	11.33	11.72	11.25	10.66	11.96	12.06	11.84	11.15	11.96	11.42	10.36	11.48	11.55	12.26	10.78	10.36	11.76	12.91
RNF34	7.97	8.33	8.11	7.65	7.66	7.97	8.16	8.11	7.89	8.48	7.88	8	7.81	7.91	8.21	7.91	7.94	8.5	8.2	8.37	8.06	7.54	8.18	8.28	8.47	7.94	8.31	7.99	7.78	8.34	8.06	8.13	8.41	8.16	8.15	7.85	8.61	8.29	7.91	8.55	8.24	8.45	9.06	8.57	8.36	8.48	7.69	8.33	8.45
EC Activation Markers (VCAM1, ICAM1, SELE)	10.5	11.83	11.23	9.73	10.38	11.73	11.35	11.7	10.55	11.8	10.25	11.8	9.38	12.15	10.53	10.2	10.72	12	12.19	10.99	10.15	11.1	11.7	11.63	11.91	10.71	10.82	10.9	9.8	11.3	11.75	11.33	11.72	11.25	10.66	11.96	12.06	11.84	11.15	11.96	11.42	10.36	11.48	11.55	12.26	10.78	10.36	11.76	12.91
[truncated: 755 more columns]

## Sheet: Fig 7
Fig 7a
Proximity MFI
No PRA	57	22	49	99	236	67
PRA	621	205	390	300	420	590
Fig 7c
Rubicon MFI
Rab5 WT	1035	1387	1978	1242	1114	567	987
Rab5 DN	150	376	259	300	198	242	687
Fig 7c
RNF34 MFI
Rab5 WT	1025	1487	1874	1502	1014	459	1112
Rab5 DN	564	420	122	400	376	222	444
Fig 7d
Cleaved Caspase-1
Ctl shRNA	2100	2712	2420	2990	990	546	245
Rubicon shRNA	242	111	59	560	990	546	245
Fig 7e
Cleaved Caspase-1
Ctl shRNA	`	876	1540	898	1111
RNF34 shRNA	367	250	115	450
Fig 7h	WT MOPC	SD	WT H2b	SD	KO MOPC	SD	KO H2b	SD
ZFYVE21	0.89	0.15	2.43	0.15	1	0.02	2.2	0.05
Rubicon	1	0.56	2.1	0.32	1	0.02	1.3	0.3
RFN34	0.99	0.2	1.78	0.24	1	0.009	1.1	0.2
Cleaved Casp-1	1	0.005	1.34	0.008	1.01	0.004	1.21	0.15

## Sheet: Fig 8
Fig 8a
No PRA	Control siRNA	1.7	2.4	1.3	0.9	0.78	0.56	1
PRA	Control siRNA	17.2	24.6	35.7	40.1	25.6	20.6
PRA	Rubicon siRNA	12.4	10.5	9.6	15.6	17	11
PRA	RNF34 siRNA	7.6	5.6	7.8	11.2	10	4.3	8
Fig 8b
No PRA	Control siRNA	13	10	7	26	30	18	8
PRA	Control siRNA	56	56	70	46	32	37	62
PRA	Rubicon siRNA	16	22	18	27	10	30	37
PRA	RNF34 siRNA	37	42	52	16	18	22	28
Fig 8c	CCL5
No PRA	Control si	0	0.001	0	0	0	0.005	0.003
PRA	Control si	0.101	0.079	0.062	0.055	0.053	0.045	0.045
PRA	Rubicon si	0.028	0.025	0.025	0.023	0.02	0.02	0.02
PRA	RNF34 si	0.023	0.018	0.014	0.018	0.014
Fig 8c	CCL20
No PRA	Control si	0	0.005	0	0	0	0.01	0.02
PRA	Control si	0.58	0.55	0.54	0.53	0.4	0.55	0.55
PRA	Rubicon si	0.27	0.25	0.19	0.25	0.25	0.19	0.27
PRA	RNF34 si	0.15	0.1	0.1	0.07	0.07	0.01	0.01
Fig 8c	IL6
No PRA	Control si	0	0.003	0	0.004	0	0.03	0.05
PRA	Control si	5.7	5.5	4.6	3.8	3.7	3.5	3.8
PRA	Rubicon si	1	1	0.9	0.9	1	1	1
PRA	RNF34 si	1	0.05	0.03	0.03	0.03
Fig 8c	SELE
No PRA	Control si	0	0	0	0.004	0	0	0.05
PRA	Control si	2.5	2	1.8	1.4	1.2	2.4
PRA	Rubicon si	0.75	0.66	0.3	0.3	0.3	0.3	0.3
PRA	RNF34 si	0.7	0.5	0.4	0.4
Fig 8d
No PRA	Control siRNA	3.6	3.8	4	4.1	3.6	3.7	4
PRA	Control siRNA	11.5	8.3	8.1	7.8	7.3	6.5	6
No PRA	Rubicon siRNA	3.8	3.8	3.8	2.1	1.3	1.3	2.1
PRA	Rubicon siRNA	7	5.1	4.2	4	3.8	3.6	3.3
No PRA	RNF34 siRNA	5.3	3	3	3	2.1	2	1.9
PRA	RNF34 siRNA	4.8	3.9	3.8	3.8	3	3.1	3.1
Fig 8f
WT	MOPC	81	66	65	67	65	55
WT	H2B	95	96	94	93	80	79
KO	MOPC	68	57	40	36	35	24
KO	H2B	77	76	58	49	50	60
Fig 8g
WT	MOPC Ab	43	46	52	32	30	66
WT	MOPC Ab	37	50	40	27	32	55
KO	H2b Ab	120	110	97	87	99	146
KO	H2b Ab	65	72	77	46	39	50
Fig 8h
WT	MOPC Ab	15	12	14	22	14	10
WT	MOPC Ab	30	22	18	17	19	18
KO	H2b Ab	56	67	50	41	27	34
KO	H2b Ab	26	37	46	20	18	17
